# Supplementary material for: Coadministration of rapamycin with a DNA/MVA SIV vaccine improves memory CD8+ T cell response
Source: JCI Insight. 2026 Apr 23;11(11):e193752. doi: 10.1172/jci.insight.193752 (PMC13313493; doi:10.1172/jci.insight.193752)
Supplement: Supporting data values [file jciinsight-11-193752-s199.xlsx]

## Sheet: Fig 1B
	Rapa serum levelspost MVA1
Days post MVA	-3	0	7	14	21	28
DMR	0	14.9	20.7	10.7	8.8	6.6
	0	17.2	15.6	10.3	4.8	8.8
	0	20.6	8.4	7.7	9.1	11.1
	0	20.5	11.6	12.2	7	2.8
	0	18.8	10.7	6.3	6.2	8.5
	0	17	10	6.4	5.7	8.5
	0	15.9	9.7	9.4	7.4	11.5
	0	21.1	9.3	6.6	11.8	8.4
	0	19.8	7.8	8.7	9.9	9.6
		20.6	8.9	5.6	10.7	6.4
DRMR	0	22.8	18.6	12.1	5.7	7.6
	0	16.4	14.9	10.8	8.8	7.7
	0	20.3	6.8	10.7	8.4	10
	0	15.4	10.4	7.4	5.4	8.8
	0	23.1	10	5.7	7.7	4.1
	0	19.4	29.6	5.2	6.5	5.9
	0	26.5	6.1	3.9	8.2	9
	0	17.5	7.8	5.9	13.8	6.5
	0	21.6	7.8	7.1	9.8	5.6
	0	21.5	9.6	7.5	9.5	8.2

## Sheet: Fig 1C
Weeks post MVA	DNA+Rapa-MVA+Rapa				DNA-MVA+Rapa				DNA-MVA
-0.5	0.01	0.01	0.01	0.01	0.033	0.01	0.016	0.022	0.01	0.01	0.01	0.01
1	0.026	0.57	2.06	0.264	1.01	0.237	0.959	1.46	0.195	0.275	0.979	9.92
2	0.019	3.76	3.15	1.42	2.69	0.687	2.62	2.92	0.49	0.227	1.16	1.84
5	0.112	2.04	2.22	0.978	0.9	0.548	1.75	1.23	0.115	0.075	1.33	0.975
7.5	0.184	1.32	1.13	0.668	1.16	0.313	1.61	0.653	0.1	0.039	0.781	1.14
8.5	0.26	0.89	1.498	0.713	1.7	0.55	1.221	0.605	0.22	0.06	2.14	2.87
9	0.263	1.11	4.85	1.03	2.67	0.697	4.88	0.845	1.49	0.71	12	12.4
10	0.414	2.11	16.3	2.63	7.03	1.18	9.35	1.32	0.649	0.636	6.43	6.83
13.5	0.384	2.25	8.62	1.89	6.47	0.767	6.52	0.706	0.262	0.343	2.79	3.76
20.5	0.102	1.34	4.83	1.18	1.03	0.234	2.73	0.374	0.117	0.048	1.24	2.24

## Sheet: Fig 1D
MVA2 Week 5			MVA2 Week 12
DRMR	DMR	DM	DRMR	DMR	DM
1.1	1.1	5.7	4.1	6.8	12.7
0.9	1.5	2.1	1.6	5	14.8
1.9	1.4	4.3	3.4	3.4	9.7
1.4	1.9	3.3	2.2	3.5	5.5

## Sheet: Fig 1E
		DNA+Rapa-MVA+Rapa										DNA-MVA+Rapa										DNA-MVA
MVA1	-0.5											0.0227596										0.0155																				0.01
MVA1wk1	1	0.01	0.594	0.207	0.535	0.238	0.136	0.141	0.059	0.542	0.067	0.297	0.356	0.416	0.389	0.042	0.103	0.025	0.257	0.177	0.054	0.191	0.523	0.631	0.544	2.78	0.913	1.356	0.017	0.029	0.063											0.01
MVA1wk2	2	0.01	0.577	0.653	0.506	0.453	0.346	0.269	0.01	0.526	0.01	0.43	0.32	1.269	1.516	0.036	0.234	0.019	0.068	0.203	0.177	0.026	0.133	0.242	0.287	0.813		0.171	0.01	0.01	0.153											0.01
MVA1 wk5	5	0.01	0.094	0.122	0.167	0.331	0.321	0.204	0.054	0.082	0.149	0.11	0.094	0.696	0.432	0.06	0.034	0.015	0.326	0.099	0.127	0.017	0.03	0.045	0.138	0.312	0.18	0.088	0.01	0.01	0.037											0.01
MVA2 wk1	9	0.078	0.334	0.882	0.64	0.467	0.56	0.276	0.079	0.354	0.025	2.058	0.396	1.91	0.299	0.027	0.087	0.063	0.086	0.181	0.081	0.198	0.668	0.527	3.433	5.02	1.554	1.72	0.091	0.036	0.195											0.01
MVA2 wk2	10	0.05	0.37	1.347	1.087	0.73	1.897	1.233	0.426	1.118	0.046	1.4	0.46	3.76	0.53	0.113	0.096	0.117	0.099	0.289	0.16	0.05	0.1	0.34	1.588	3.069	1.168	0.809	0.079	0.017	0.113											0.01
MVA2 wk5	13.5	0.051	0.143	1.411	0.666	0.263	0.878	0.567	0.071	0.624	0.01	0.777	0.269	1.789	0.216	0.01	0.035	0.026	0.051	0.236	0.137	0.01	0.239	0.224	0.157	0.911	0.64	0.425	0.01	0.01	0.067											0.01
MVA2 wk12	20.5	0.075	0.54	0.781	0.301	0.228	1.088	0.554	0.082	0.471	0.064	0.998	0.193	1.494	0.187	0.034	0.051	0.06	0.01	0.08	0.104	0.075	0.062	0.105	0.387	0.82	0.29	0.133	0.01	0.01	0.056											0.01

## Sheet: Fig 1F
MVA2 Week 5			MVA2 Week 12
DRMR	DMR	DM	DRMR	DMR	DM
0.980392	1.8018	19.8	0.666667	1.40281	2.64
2.58741	1.71004	2.79498	0.685185	2.38342	10.7742
0.954642	2.10173	2.35268	1.72471	2.51673	5.01905
1.63213	2.4537	21.8662	3.6113	2.83422	8.8708
2.77567	11.3	5.51043	3.20175	3.32353	6.12195
2.16059	2.74286	2.42813	1.74357	1.88235	5.35862
2.1746	4.5	4.04706	2.22563	1.95	12.9323
6	1.94118	9.1	5.19512	9.9	9.1
1.79167	1.22458	3.6	2.37367	3.6125	3.6
4.6	1.16788	2.91045	0.71875	1.53846	3.48214

## Sheet: Fig 2A
Weeks post MVA2 boost	DRMR				DMR				DM
-0.5	77.7	96.3	21		62.1	46.6	53.4	70.7	20	26.3	18.1	43.3
1	47.4	74.4	77.4	17.9	20.8	59.4	22.6	52.8	9.9	20.8	1.5	2
2	25.2	53.8	97.8	16.4	18	45.7	27.5	62.8	13.1	46.2	11.4	20.5
5.5	53	89.5	100		59	73	62.8	69.4	38	9.1	19.5	38.9
	DRMR	DMR	DM
MVA2 wk5	53	59	38
	89.5	73	9.1
	100	62.8	19.5
		69.4	38.9

## Sheet: Fig 2B
Weeks post MVA boost	DM										DMR										DRMR
M1 wk5	85.2	64.7	72.6	82.7	52.5	71.1	92.2				96.6	83.7	83.5	95.8		50.6	81.3	81.4	75.7	72.6	98.1	97.5	87.5	67.3	92.5	96.5	56.8	41.5	82.8	60.1
M2 wk5	75.2	68.5	87.1	74.5	69.5	87.8	89.7		91.4	74.4	97.9	94.1	87.8	88.3	97.4	71.5	74.8	95	96.4	87.9	91.7	99.2	85.5	92.7	87.3	98.3	79.7	90.3	91.2	90.9
M2 wk12	68.1	54.5	78	72.2	78.9	88.9	86			59.8	87.5	76.4	78.9	77		78.9		93.2	92.3	68	79.8	94.8	89.3	85.3	82.3	97.9	58.9	83.7	87.4
	MVA2 Week 5
	DRMR	DMR	DM
	91.7	97.9	75.2
	99.2	94.1	68.5
	85.5	87.8	87.1
	92.7	88.3	74.5
	87.3	97.4	69.5
	98.3	71.5	87.8
	79.7	74.8	89.7
	90.3	95
	91.2	96.4	91.4
	90.9	87.9	74.4

## Sheet: Fig 2C
Weeks post MVA boost	DM										DMR										DRMR
M1 wk5	10.1	37.1	26.6	53.1	78.4	46	33.3	33			51	67.1	59.4	83.5		52.6	45.2	36.4	68.8	76.1	25	68	76.3	64.5	69.8	80.9	61.9	13.5	47.4	56.1
M2 wk5	38.9	42.2	49.2	68	82.4	71.8	45.5		74.3	53.8	71.7	82.6	77.9	90.5	71.1	68.6	42.3	37	76.6	84	56.7	82.8	75.8	79.1	76.1	92.1	75.8	73.5	69.7	73.5
M2 wk12	33.3	48.1	54.7	54.2	62.8	68.4	52.1			56.1	81.6	80.3	85.2	86		68.7		25	74.6	76.9	41.3	88.4	95.1	95.2	86.5	92.5	67.4	68.6	57.2
	MVA2 Week 12
	DRMR	DMR	DM
	41.3	81.6	33.3
	88.4	80.3	48.1
	95.1	85.2	54.7
	95.2	86	54.2
	86.5		62.8
	92.5	68.7	68.4
	67.4		52.1
	68.6	25
	57.2	74.6
		76.9	56.1

## Sheet: Fig 2D
Weeks post MVA boost	DRMR					DMR					DM
-0.5	2.78	7.89	2	3.95		13.04	11.11	12.89	18.1		9.52	27.8		12.53	4.41
1	13.04	18.2	30.9	19.09		34.6	52.3	25.67	26.15		31.94	84.4		59.1	53.8
2	5.67	14.17	0.57	20.72		10.06	26.61	9.59	21.29		46.5	63.75		36.04	25.52
5.5	5.07	9.03	1.9	9.61		8.64	26.98	6.47	15.1		38.35	71.32		25.25	17.8
12.5		11.7	16.98	9.09		11.3	26.67	11.15	13.4		18.15			17.18	13.97
		MVA Week 1
		DRMR	DMR	DM
		13.04	34.6	31.94
		18.2	52.3	84.4
		30.9	25.67	59.1
		19.09	26.15	53.8

## Sheet: Fig 2E
Weeks post MVA boost	DRMR					DMR					DM
-0.5	8.34	61.1	53.53	23.6		45.21	28.31	56.17	44.9		11.9	27.8		19.03	46.3
1	57.3	67.5	82.7	43.4		89.1	56.6	72.3	43		83.9	93.4		91.1	81.2
2	35.52	60.93	75.7	66		74.02	57.6	74	48.8		60.5	77.1		69.5	71.06
5.5	23.96	51.57	64.4	48.33		50.24	53.97	71.21	37.9		43.15	72.92		49.55	52.22
12.5		33.1	44.2	33.01		43.86	31.67	53.36	15.5		4.55			28.6	32.83
	MVA2 Week 1
	DRMR	DMR	DM
	57.3	89.1	83.9
	67.5	56.6	93.4
	82.7	72.3	91.1
	43.4	43	81.2

[truncated: 35 more sheets: Fig 3A, Fig 3B, Fig 3C, Fig 3D, Fig 3E, Fig 3F, Fig 4A, Fig 4B, Fig 4C, Fig 4D, Fig 5A, Fig 5B, Fig 5C, Fig 5D, Fig 5E, Fig 5F, Fig 5G, Fig 5H, Fig S1a, Fig S1b …]
